# Supplementary material for: Incorporating Tissue-Specific Gene Expression Data to Improve Chemical–Disease Inference of in Silico Toxicogenomics Methods
Source: J Xenobiot. 2024 Jul 31;14(3):1023–35. doi: 10.3390/jox14030057 (PMC11348041; doi:10.3390/jox14030057)
Supplement: Supplementary file 1 [file jox-14-00057-s001.zip]

Archive with 2 entries (2 files):
- FigureS.pdf
- jox-3007171-supplementary-Table.xlsx
