# Supplementary material for: Incorporating Tissue-Specific Gene Expression Data to Improve Chemical–Disease Inference of in Silico Toxicogenomics Methods
Source: J Xenobiot. 2024 Jul 31;14(3):1023–35. doi: 10.3390/jox14030057 (PMC11348041; doi:10.3390/jox14030057)
Supplement: Supplementary file 1 [file jox-14-00057-s001.zip › jox-3007171-supplementary-Table.xlsx]

## Sheet: Table S1
Table S1. Lists of tissues for the gene/protein expression datasets.
Type	ID	Tissues
RNA-Seq mRNA	E-MTAB-513	adipose tissue, adrenal gland, brain, breast, colon, heart, kidney, leukocyte, liver, lung, lymph node, ovary, prostate gland, skeletal muscle tissue, testis, thyroid gland
	E-MTAB-5214	Brodmann (1909) area 24, Brodmann (1909) area 9, C1 segment of cervical spinal cord, EBV-transformed lymphocyte, adrenal gland, amygdala, aorta, atrium auricular region, blood, breast, caudate nucleus, cerebellar hemisphere, cerebellum, cerebral cortex, coronary artery, cortex of kidney, ectocervix, endocervix, esophagogastric junction, esophagus mucosa, esophagus muscularis mucosa, fallopian tub…
	E-MTAB-2836	adipose tissue, adrenal gland, bone marrow, cerebral cortex, colon, duodenum, endometrium, esophagus, fallopian tube, gall bladder, heart, kidney, liver, lung, lymph node, ovary, pancreas, placenta, prostate gland, rectum, saliva-secreting gland, skeletal muscle tissue, small intestine, smooth muscle tissue, spleen, stomach, testis, thyroid gland, tonsil, urinary bladder, vermiform appendix, zone…
	E-MTAB-1733	adipose tissue, adrenal gland, animal ovary, appendix, bladder, bone marrow, cerebral cortex, colon, duodenum, endometrium, esophagus, gall bladder, heart, kidney, liver, lung, lymph node, pancreas, placenta, prostate, salivary gland, skin, small intestine, spleen, stomach, testis, thyroid
Proteomics	E-PROT-3	adrenal gland, bone marrow, breast, bronchus, cerebellum, cerebral cortex, cervix, uterine, colon, duodenum, endometrium, epididymis, esophagus, fallopian tube, gall bladder, heart muscle, hippocampal formation, kidney, liver, lung, lymph node, nasopharynx, oral mucosa, ovary, pancreas, parathyroid gland, placenta, prostate gland, rectum, saliva-secreting gland, seminal vesicle, skeletal muscle t…
	E-PROT-29	adipose tissue, adrenal gland, bone marrow, brain, colon, duodenum, endometrium, esophagus, fallopian tube, gallbladder, heart, kidney, liver, lung, lymph node, ovary, pancreas, pituitary gland, placenta, prostate, rectum, salivary gland, small intestine, smooth muscle, spleen, stomach, testis, thyroid, tonsil, urinary bladder, vermiform appendix

## Sheet: Table S2
Table S2. Selected analysis results of melamine based on conventional and augmented methods.
				Conventional method		E-MTAB-513 (low)		E-MTAB-513 (medium)		E-MTAB-513 (high)		E-MTAB-1733 (low)		E-MTAB-1733 (medium)		E-MTAB-1733 (high)		E-MTAB-2836 (low)		E-MTAB-2836 (medium)		E-MTAB-2836 (high)		E-MTAB-5214 (low)		E-MTAB-5214 (medium)		E-MTAB-5214 (high)		E-PROT-3 (low)		E-PROT-3 (medium)		E-PROT-3 (high)		E-PROT-29 (low)		E-PROT-29 (medium)		E-PROT-29 (high)
Tissue	ID	Description	BgRatio	GeneRatio	Adj. P	GeneRatio	Adj. P	GeneRatio	Adj. P	GeneRatio	Adj. P	GeneRatio	Adj. P	GeneRatio	Adj. P	GeneRatio	Adj. P	GeneRatio	Adj. P	GeneRatio	Adj. P	GeneRatio	Adj. P	GeneRatio	Adj. P	GeneRatio	Adj. P	GeneRatio	Adj. P	GeneRatio	Adj. P	GeneRatio	Adj. P	GeneRatio	Adj. P	GeneRatio	Adj. P	GeneRatio	Adj. P	GeneRatio	Adj. P	NOTE
kidney	DOID:1074	kidney failure	156/8007	7/163	0.0420084	7/138	0.0240461	6/128	0.0414724	6/114	0.0290649			6/129	0.0423145	6/113	0.027953			6/131	0.0446536	6/113	0.027953																			Evidence from CTD database
kidney	DOID:10952	nephritis	147/8007	7/163	0.035382	7/138	0.0199471	6/128	0.0360321	6/114	0.0240426	6/143	0.0486368	6/129	0.0368006	6/113	0.0232176	6/144	0.0494373	6/131	0.0387704	6/113	0.0232176													6/121	0.0291506	6/109	0.020513	6/105	0.0181736
kidney	DOID:11266	hemorrhagic fever with renal syndrome	8007-12-01	3/163	0.00484163	3/138	0.00351332	2/128	0.0231324	2/114	0.0178863	2/143	0.0271946	2/129	0.0234883	2/113	0.0177613	2/144	0.0280733	2/131	0.024818	2/113	0.0177613							3/142	0.00391893					3/121	0.00379026	3/109	0.00267566	3/105	0.00232072
kidney	DOID:1496	echinococcosis	8007-08-01	2/163	0.0163865	2/138	0.0137951	2/128	0.0131147	2/114	0.0106961	2/143	0.015954	2/129	0.0135809	2/113	0.0108001	2/144	0.0163802	2/131	0.0141759	2/113	0.0108001							2/142	0.0157423	2/129	0.0146556			2/121	0.0124398	2/109	0.0100976	2/105	0.00947697
kidney	DOID:18	urinary system disease	478/ 8007			14/138	0.0390595	13/128	0.0436799	13/114	0.023908			13/129	0.0455781	13/113	0.0226407			13/131	0.0493518	13/113	0.0226407
kidney	DOID:263	kidney cancer	437/8007	19/163	0.00445815	19/138	0.00127383	18/128	0.00213236	18/114	0.000527566	18/143	0.00501655	18/129	0.00235452	18/113	0.000488571	18/144	0.00536059	18/131	0.0028079	18/113	0.000488571							18/142	0.0030775	18/129	0.00234182	14/109	0.00946682	15/121	0.00712516	15/109	0.00344972	15/105	0.00239953
kidney	DOID:2921	glomerulonephritis	79/8007	5/163	0.0278637	5/138	0.0179379	4/128	0.0405835	4/114	0.0308882			4/129	0.0414284	4/113	0.0299401			4/131	0.0434522	4/113	0.0299401													4/121	0.0356822	4/109	0.0271449	4/105	0.0250082
kidney	DOID:3953	adrenal gland cancer	21/ 8007					2/128	0.0453374	2/114	0.0388536			2/129	0.0456646	2/113	0.0383561			2/131	0.0471117	2/113	0.0383561
kidney	DOID:3996	urinary system cancer	500/8007	22/163	0.00250913	21/138	0.00118437	20/128	0.00162415	20/114	0.000357896	20/143	0.0047689	20/129	0.00173419	20/113	0.000342161	20/144	0.00517852	20/131	0.00214784	20/113	0.000342161							21/142	0.00197424	21/129	0.000966581	16/109	0.00677724	17/121	0.00567136	17/109	0.00236908	17/105	0.00174534
kidney	DOID:4450	renal cell carcinoma	342/8007	18/163	0.00160805	18/138	0.000713074	17/128	0.000688703	17/114	0.000199532	17/143	0.00171309	17/129	0.000729366	17/113	0.000198604	17/144	0.00189991	17/131	0.000862837	17/113	0.000198604							17/142	0.00150786	17/129	0.000966581	13/109	0.00636965	14/121	0.00369469	14/109	0.00161943	14/105	0.00118008
kidney	DOID:4451	renal carcinoma	380/8007	18/163	0.00296782	18/138	0.00105223	17/128	0.00152709	17/114	0.000357896	17/143	0.00405573	17/129	0.00160742	17/113	0.000342161	17/144	0.00443203	17/131	0.00194788	17/113	0.000342161							17/142	0.0025317	17/129	0.00189833	13/109	0.00915833	14/121	0.00654934	14/109	0.0029103	14/105	0.00220322
kidney	DOID:557	kidney disease	461/8007	15/163	0.0482927	14/138	0.0320567	13/128	0.0377294	13/114	0.0194951			13/129	0.0389956	13/113	0.018769			13/131	0.0423764	13/113	0.018769													12/121	0.0464193					Evidence from CTD database
kidney	DOID:784	chronic kidney failure	70/ 8007			4/138	0.0364506
kidney	DOID:9074	systemic lupus erythematosus	81/8007	6/163	0.0107134	6/138	0.00697091	6/128	0.00672114	5/114	0.0113424	6/143	0.00909092	6/129	0.00708033	5/113	0.0112125	6/144	0.00938402	6/131	0.00743711	5/113	0.0112125							5/142	0.0216751	5/129	0.0182575	4/109	0.0344966	5/121	0.0146514	5/109	0.0100976	5/105	0.00902517
brain	DOID:0050155	sensory system disease	621/8007	29/163	0.00046788	24/141	0.00179466	17/123	0.0193504																											23/124	0.00135583	22/116	0.00143724	20/105	0.00179324
brain	DOID:10003	sensorineural hearing loss	51/ 8007					3/123	0.0448413																											3/124	0.0457019	3/116	0.0400649
brain	DOID:10588	adrenoleukodystrophy	26/ 8007																																					2/105	0.0462667
brain	DOID:10652	Alzheimer's disease	430/8007	20/163	0.00236562	20/141	0.00093413	19/123	0.000436857	17/108	0.000816508																									15/124	0.00703214	15/116	0.00533864	14/105	0.00580223
brain	DOID:11260	rabies	60/ 8007							3/108	0.0474779																													3/105	0.0451997
brain	DOID:1496	echinococcosis	8007-08-01	2/163	0.0163865	2/141	0.0137557	2/123	0.0116303	2/108	0.00997419																									2/124	0.0123502	2/116	0.0106195	2/105	0.0104964
brain	DOID:1826	epilepsy syndrome	201/8007	14/163	0.000896338	13/141	0.00093413	12/123	0.000608311	11/108	0.000941994																									10/124	0.00470566	9/116	0.00745189	8/105	0.0108862
brain	DOID:2234	focal epilepsy	59/8007	4/163	0.0357518	4/141	0.0257114	4/123	0.0185313	3/108	0.0466942																													3/105	0.0438573
brain	DOID:2377	multiple sclerosis	169/8007	10/163	0.00630451	9/141	0.00785298	7/123	0.0207855	6/108	0.0323073																									9/124	0.00488202	8/116	0.00763922	8/105	0.00656818
brain	DOID:3069	astrocytoma	112/8007	9/163	0.00236562	9/141	0.00160804	9/123	0.000574474	7/108	0.00404879																									7/124	0.00600298	7/116	0.00510774	7/105	0.00388577
brain	DOID:3070	malignant glioma	207/8007	10/163	0.0155023	10/141	0.00838525	10/123	0.00442276	8/108	0.0126935																									8/124	0.021697	7/116	0.0338901	7/105	0.0251322
brain	DOID:331	central nervous system disease	1200/8007	47/163	0.00022192	44/141	6.72802e-05	40/123	4.93066e-05	36/108	0.000154842																									38/124	0.000368547	35/116	0.000663065	33/105	0.000830708
brain	DOID:341	peripheral vascular disease	61/ 8007																																					3/105	0.0464257
brain	DOID:3454	brain infarction	62/8007	5/163	0.0138703	5/141	0.00937508	5/123	0.00644906																															3/105	0.0478236
brain	DOID:3526	cerebral infarction	56/8007	4/163	0.0319573	4/141	0.0230244	4/123	0.0170761																													3/116	0.0475249	3/105	0.0404453
brain	DOID:480	movement disease	76/ 8007			4/141	0.0459842	4/123	0.0339033																											4/124	0.0354305	4/116	0.0292703	4/105	0.0244518
brain	DOID:6713	cerebrovascular disease	116/8007	9/163	0.0026701	9/141	0.00179466	9/123	0.000672976	7/108	0.00439507																									6/124	0.0160666	6/116	0.0119331	5/105	0.0248049
brain	DOID:680	tauopathy	434/8007	20/163	0.00250913	20/141	0.000936965	19/123	0.000455269	17/108	0.0008709																									15/124	0.00739508	15/116	0.00542403	14/105	0.00615486
brain	DOID:936	brain disease	454/8007	20/163	0.00340099	19/141	0.00251296	18/123	0.00133891	16/108	0.0024841																									16/124	0.00585606	14/116	0.0108645	13/105	0.0130758
brain	DOID:9428	intracranial hypertension	18/ 8007			2/141	0.0419575	2/123	0.0348034	2/108	0.0302761																									2/124	0.0359464
